# Supplementary material for: Potential Benefits of Continuous Glucose Monitoring for Predicting Vascular Outcomes in Type 2 Diabetes: A Rapid Review of Primary Research
Source: Healthcare (Basel). 2024 Aug 4;12(15):1542. doi: 10.3390/healthcare12151542 (PMC11312427; doi:10.3390/healthcare12151542)
Supplement: Supplementary file 1 [file healthcare-12-01542-s001.zip]

Archive with 3 entries (3 files):
- Supplementary Table S1-Full results of database searches for the rapid review.pdf
- Supplementary Table S2-Extracted data.xlsx
- Supplementary Table S3-Risk of Bias assessment for the study by Ajjan et al (2023).pdf
