# Supplementary material for: Potential Benefits of Continuous Glucose Monitoring for Predicting Vascular Outcomes in Type 2 Diabetes: A Rapid Review of Primary Research
Source: Healthcare (Basel). 2024 Aug 4;12(15):1542. doi: 10.3390/healthcare12151542 (PMC11312427; doi:10.3390/healthcare12151542)
Supplement: Supplementary file 1 [file healthcare-12-01542-s001.zip › Supplementary Table S2-Extracted data.xlsx]

## Sheet: review_377637_20240227205002
Supplementary Table S2. Detailed extracted data from the included studies in the scoping review
Authors (year)	Geographic location	Aim of study	Setting	Study design	Participants, n	Male, n (%)	Age, mean (SD) or meadian	Ethnicity	Diabetes type	Duration of diabetes, years, mean (SD); or median (IQR)	Comorbidities	Macrovascular complications	Microvascular complications	Instrument	Details of intervention	Glycaemic variability indices	Duration of CGM	HbA1c comparator used? (Yes/No)	Vascular complications	Follow-up duration (median)	Findings	Sponsored study?	Sponsorship details
Lu et al. (2021a)	China	To investigate the association between TIR and all-cause mortality or death due to cardiovascular diseases (CVD) among patients with type 2 diabetes	Shanghai Jiao Tong University Affiliated Sixth People’s Hospital	Prospective cohort study	6225	3404 (54.7%)	62 (12)	Chinese	T2DM; 4,164 patients (66.9%) were receiving insulin	9.7 (7.4)	History of cancer (n=285; 4.6%)	History of CVD (n=1,323; 21.3%)	No information	CGMS GOLD (Medtronic Inc, Northridge, CA, USA)	Each patient wore a CGM sensor at the first day of their hospitalisation, which was kept in place for three days	TIR and glucose CV	3 days	Yes	Cardiovascular mortality and all-cause mortality	6.9 years	During the study, 838 deaths were identified (13%), 287 of which were due to CVD. The HRs associated with different levels of TIR (>85% [reference group], 71–85%, 50–70%, and < or = 50%) were 1.00, 1.23 (95% CI 0.98–1.55), 1.30 (95% CI 1.04–1.63), and 1.83 (95% CI 1.48–2.28) for all-cause mortality (p for trend <0.001) and 1.00, 1.35 (95% CI 0.90–2.04), 1.47 (95% CI 0.99–0.19), and 1.85 (95% CI 1…	Yes	Government funding
Su, et al (2018)	China	To evaluate the relationship among admission glycemic variability with in-hospital major adverse cardiac events (MACE) in patients with diabetes having non-ST segment elevation acute coronary syndrome undergoing PCI	Beijing An Zhen Hospital, Capital Medical University, Beijing, China	Prospective cohort study	759	177 (61%)	63 (10)	Chinese	T2DM; 202 patients (40.7%) were receiving insulin	Mean duration between 2 groups: 25 months for patients with MAGE levels <3.9 mmol/L; 38 months for the patient group with MAGE levels = or >3.9 mmol/L.	Not specified	Cardiac (MI, PCI, and CABG) = 17%, 20% and 9% respectively	No information	Medtronic MiniMed, USA	CGM devices were fitted after admission, and monitored for 24-72 consecutive hours. Coronary interventions were undertaken (percutaneous transluminal coronary angioplasty, intracoronary stenting, and/or mechanical rotational atherectomy). Patients were followed during the hospital stay for the occurence of MACE.	MAGE	1-3 days	Yes	MACE including all-cause mortality, new-onset MI, acute HF, and stroke	Not specified	Forty eight patients experienced MACE, including six (0.8%) deaths, 12 (1.6%) new-onset MI, 21 (2.8%) acute HF, and 9 (1.2%) stroke. The high-MAGE group had a higher all-cause mortality and incidence of total MACE compared with the low-MAGE group ((2.3% vs. 0.4%, p = 0.023) and (9.9% vs. 4.8%, p=0.009) respectively). The rates of new-onset MI (1.9% vs. 1.4%), acute HF (3.8% vs. 1.4%), and stroke …	No
Mita et al. (2023)	Japan	Primary aim: To examine the relationship between TIR and CV at baseline, and changes in IMT and GSM after 104 weeks. Secondary aim: to evaluate the association of other glucose variability indices at baseline and HbA1c with changes in IMT and GSM	Outpatient diabetes clinic (34 centres) across Japan	Prospective cohort study	600	379 (63.2%)	65 (9)	Japanese	T2DM; 97 patients (16.2%) were receiving insulin	11 (6-18)	Not specified	Excluded from the study	No information	The FreeStyle Libre Pro glucose monitoring system (isCGM) device (Abbott Japan)	Fitting of CGM (data extracted during the middle 8 days of the 14-day lifetime of CGM device) and ultrasound scan for carotid artery	TIR, TAR10, TAR13.9, Time below range 3.9 (TBR3.9, <3.9 mmol/L), TBR, glucose CV	8 days	Yes	Characteristics of atherosclerosis in carotid artery measured via ultrasonographic scans	2 years	At the end of the follow-up period (2 years) there was no significant changes in the mean HbA1c levels but the glucose CV increased slightly, but significantly. Also, a significant increase in mean IMT and thickened-lesion GSM was seen over this time. CV and TIR were not associated with the increase in IMT or CCA-max-IMT. However, TIR and glucsoe CV were associated with increased GSM and thickene…	Yes	Government funding
Lu et al. (2021b)	China	To examine the relationship between HbA1c levels all-cause mortality across different degrees of GV in T2DM patients	Shanghai Jiao Tong University Affiliated Sixth People’s Hospital	Prospective cohort study	6090	3326 (54.6%)	62 (12)	Chinese	T2DM (4072 patients; 67% were receiving insulin)	10 (4 -15)	History of cancer (n=279; 4.6%)	History of CVD (n=1299; 21.3%)	No information	CGMS GOLD (Medtronic Inc, Northridge, CA, USA)	Each patient wore a GCM sensor at the first day of their hospitalisation, which was kept in place for three days	CV, TIR, TAR140, TAR180, TAR250, TBR 70 (<70 mg/dL, <3.9 mmol/L), TBR 54 (<54 mg/dL, <3.0 mmol/L)	3 days	Yes. Patients were divided into tertiles depending on their Glucose CV values and then the association of each tertile was assessed against each of the four HbA1c ranges (i. e., <6.0%, 6.0%-6.9%, 7.0%-7.9%, and ≥8.0%) with the 6.0%-6.9% group being selected as the reference group.	All cause mortality	6.8 years	Among patients in the lowest glucose CV tertile, those with HbA1c levels ≥ 8.0% had 136% higher risk of all- cause mortality compared to patients with HbA1c levels between 6-6.9% (HR 2.36, 95% CI 1.46-3.81). Similarly, for patients in the middle tertile of glucose CV this increased risk was 92% (HR 1.92, 95% CI 1.22-3.03). However, no such association was seen for patients in the top tertile of g…	Yes	Government funding
Andersen et al. (2021)	Denmark	Explored the frequency of clinically significant arrhythmias in T2DM patients who were treated with insulin; examined the association between arrhythmia and glucose fluctuations and episodes of hypoglycemia	Steno Diabetes Center Copenhagen and Center for Clinical Metabolic Research, Gentofte Hospital, University of Copenhagen, Hellerup, Denmark	Prospective cohort study	21	15 (71%)	67 (10)	Not specified	T2DM. All patients were receiving insulin	18 (8)	Not specified	Coronary artery disease (n=2; 10%), stroke (n=1; 5%), peripheral artery disease (n=1; 5%)	All patients had one or more microvascular complications: neuropathy (n=18; 86%); retinopathy (n=7 ; 33%); nephropathy (n=9; 43%)	iPro2, Medtronic, Minneapolis, MN, USA (CGM); blinded	One-year observation. In months 1 and 12, patients wore a CGM sensor over four censecutive periods of six days each; plus one 6-day period of monitoring per month during the 10 months in between. Patients were instructed to ingest carbohydrates during episodes of hypoglycaemia. Implantable cardiac monitors for heart rate and arrhythmia detection were used.	CV; SD; time in level 1 hypoglycaemia (3.0-3.8 mmol/L); Time in level 2 hypoglycaemia (<3.0 mmol/L); time in range; time in level 1 hyperglycaemia (10.1-13.9 mmol/L); time in level 2 hyperglycaemia (>13.9 mmol/L)	108 days	Yes	Cardiac arrhythmia	12 months	Time in hypoglycaemia was longer at night compared to daytime (0.7% and 0.4% respectively) while the severity of hypoglycaemia was slightly more during daytime. CV for glucose levels was 28.8%; symptomatic cardiac arrhythmias ocurred more frequently at night compared to daytime (IRR 4.22 [3.48-5.15]. CGM data were recorded for 29% of arrhythmias. No incidence of concomitant hypoglycaemia and arrh…	Yes	Novo Nordisk Foundation
Ajjan et al. (2023)	UK	To examine the impact of isCGM use in people with T2DM and recent myocardial infarction (MI) treated with insulin and/or a sulfonylurea compared with patients using SMBG in improving glycaemic control measures (increasing TIR and decreasing hypoglycaemic emargencies and HbA1c) and improving quality of life and cost-effectiveness.	Multicenter (nine secondary care hospitals in UK)	Open-label randomised controlled trial	141 participants with T2DM and a recent MI were randomly assigned to a isCGM group (n = 69) and a control group (SMBG) (n = 72)	103 (73%)	63 (53 - 70)	White: 127 (90%); South Asian: 11 (8%); Black 2 (1%); Missing: 1 (1%)	T2DM; patients were being treated with insulin and/or a sulfonylurea prior to hospital admission for MI treatment (49.6% were receiving insulin).	13 (7.0 - 18.0)	Not specified	Coronary artery disease: 38 (27%); cerebrovascular disease: 18 (13%); peripheral artery disease 10 (7%); heart failure 16 (11%)	Nephropathy: eGFR<60mL/min/m^2: 12 (8%), albuminuria: 48 (34%); Retinopathy: 27 (19%); Neuropathy: 28 (20%)	Freestyle Libre-Pro blinded (isCGM)	In the intervetion arm participants wore a CGM sensor for consecutive 90 days and asked to change their sensors every 14 days. Patients in the control arm wore three sensors in total, two during first month (14 days monitoring for each sensor) and the third one on days 76–90.	TIR (days 76-90; primary outcome measure); early TIR (days 16-30; secondary outcome measure)	42 days	Yes	MACE and all cause mortality. Lacks the power to investigate the effects of intervention on vascular outcomes	For measuring the primary outcome (TIR) and secondary outcomes (hypoglycaemia, HbA1c and quality of life) was at specified timepoints during the first three months; The median follow-up for exploratory outcomes (severe hypoglycemia and hospital admissions for diabetes-related complaints, MACEs, and all-cause death) was 10 months (IQR 6-12)	Compared with SMBG group, TIR (days 76–90) of the isGM group increased by 17 min/day (95% credible interval -105 to +153 min/day), with 59% probability of benefit in using isCGM. When criteria were relaxed to include glucose coverage of 65% per day, the difference between study arms increased to 28min in favour of isCGM. The isCGM group experienced lower hypoglycemic exposure at days 76–90 (-80 m…	No
T2DM: type 2 diabetus mellitus; CGM: continuous glucose monitoring; CV: coefficinet of variation; SD: standard deviation; IRR: incidence rate ratio; GV: glucose variations; HbA1c: glycated haemoglobin; IQR: interquartile range; TIR: time in range (between 3.9 - 10.0 mmol/L); TAR: time above range; TAR10: time above range 10 (>10 mmol/L), TAR13.9: time above range 13.9 (>13.9 mmol/L), TBR: time be…
